# Supplementary material for: A review of epidemiological parameters from Ebola outbreaks to inform early public health decision-making
Source: Sci Data. 2015 May 26;2:150019. doi: 10.1038/sdata.2015.19 (PMC4443880; doi:10.1038/sdata.2015.19)
Supplement: Supplementary file 1 [file sdata201519-isa1.zip]

Archive with 3 entries (3 files):
- i_Investigation.txt
- s_study_Van_Kerkhove.txt
- a_assay_Van_Kerkhove.txt
