# Supplementary material for: A review of epidemiological parameters from Ebola outbreaks to inform early public health decision-making
Source: Sci Data. 2015 May 26;2:150019. doi: 10.1038/sdata.2015.19 (PMC4443880; doi:10.1038/sdata.2015.19)
Supplement: Supplementary file 1 [file sdata201519-isa1.zip › i_Investigation.txt]

# Investigation File generated for Scientific Data with Investigation File Authoring Tool version 0.1.0 on 15/04/2015 - This metadata file is CC0
ONTOLOGY SOURCE REFERENCE
Term Source Name	NCBITAXON	ENVO	OBI	ERO	NCIT
Term Source File	http://data.bioontology.org/ontologies/NCBITAXON	http://data.bioontology.org/ontologies/ENVO	http://data.bioontology.org/ontologies/OBI	http://data.bioontology.org/ontologies/ERO	http://data.bioontology.org/ontologies/NCIT
Term Source Version	2014AB	releases/2014-09-16	2014-08-18	2013-08-02	15.02d
Term Source Description	National Center for Biotechnology Information (NCBI) Organismal Classification	Environment Ontology	Ontology for Biomedical Investigations	Eagle-I Research Resource Ontology	National Cancer Institute Thesaurus
INVESTIGATION
Investigation Identifier
Investigation Title
Investigation Description
Investigation Submission Date
Investigation Public Release Date
INVESTIGATION PUBLICATIONS
Investigation PubMed ID
Investigation Publication DOI
Investigation Publication Author List
Investigation Publication Title
Investigation Publication Status
Investigation Publication Status Term Accession Number
Investigation Publication Status Term Source REF
INVESTIGATION CONTACTS
Investigation Person Last Name
Investigation Person Mid Initials
Investigation Person First Name
Investigation Person Address
Investigation Person Phone
Investigation Person Fax
Investigation Person Email
Investigation Person Affiliation
Investigation Person Roles
Investigation Person Roles Term Accession Number
Investigation Person Roles Term Source REF
STUDY
Study Identifier	10.1038/sdata.2015.19
Study Title	A review of epidemiological parameters from Ebola outbreaks to inform early public health decision-making
Study Submission Date	08/10/2014
Study Public Release Date	26/05/2015
Study Description	http://www.nature.com/articles/sdata201519#abstract
Study File Name	s_study_Van_Kerkhove.txt
Comment[Subject Keywords]	Health sciences/Medical research/Epidemiology;Biological sciences/Microbiology/Virology/Ebola virus;Biological sciences/Microbiology/Virology/Viral epidemiology;Health sciences/Diseases/Infectious diseases/Viral infection
Comment[Manuscript Licence]	CC BY-4.0
Comment[Experimental Metadata Licence]	CC0
Comment[Supplementary Information File Name]	
Comment[Supplementary Information File Type]	x-zip-compressed
Comment[Supplementary Information File URL]	http://www.nature.com/articles/sdata201519#supplementary-information
Comment[Data Repository]	figshare
Comment[Data Record Accession]	10.6084/m9.figshare.1192955
Comment[Data Record URI]	http://dx.doi.org/10.6084/m9.figshare.1192955
STUDY DESIGN DESCRIPTORS
Study Design Type	observation design	epidemiological study	data integration objective
Study Design Type Term Accession Number	OBI:0300311	ERO:0000017	ERO:0100092
Study Design Type Term Source REF	OBI	ERO	ERO
STUDY PUBLICATIONS
Study PubMed ID
Study Publication DOI
Study Publication Author List
Study Publication Title
Study Publication Status
Study Publication Status Term Accession Number
Study Publication Status Term Source REF
STUDY FACTORS
Study Factor Name
Study Factor Type
Study Factor Type Term Accession Number
Study Factor Type Term Source REF
STUDY ASSAYS
Study Assay Measurement Type	Viral Epidemiology
Study Assay Measurement Type Term Accession Number	NCIT:C19109
Study Assay Measurement Type Term Source REF	NCIT
Study Assay Technology Type	data collection method
Study Assay Technology Type Term Accession Number	ERO:0001932
Study Assay Technology Type Term Source REF	ERO
Study Assay Technology Platform	database compilation
Study Assay File Name	a_assay_Van_Kerkhove.txt
STUDY PROTOCOLS
Study Protocol Name	Data collection	Definition of key parameters recorded
Study Protocol Type	data collection method	data item extraction from journal article
Study Protocol Type Term Accession Number	ERO:0001932	IAO:0000443
Study Protocol Type Term Source REF	ERO	OBI
Study Protocol Description		
Study Protocol URI	""	""
Study Protocol Version		
Study Protocol Parameters Name	""	""
Study Protocol Parameters Name Term Accession Number	""	""
Study Protocol Parameters Name Term Source REF	""	""
Study Protocol Components Name	""	""
Study Protocol Components Type	""	""
Study Protocol Components Type Term Accession Number	""	""
Study Protocol Components Type Term Source REF	""	""
STUDY CONTACTS
Study Person Last Name	Van Kerkhove	Bento	Mills	Ferguson	Donnelly
Study Person First Name	Maria D.	Ana I.	Harriet L.	Neil M.	Christl A.
Study Person Mid Initials					
Study Person Email	maria.van-kerkhove@pasteur.fr	""	""	""	""
Study Person Phone					
Study Person Fax					
Study Person Address					
Study Person Affiliation	MRC Centre for Outbreak Analysis and Modelling, Department of Infectious Disease Epidemiology, Imperial College London, London W2 1PG, UK	MRC Centre for Outbreak Analysis and Modelling, Department of Infectious Disease Epidemiology, Imperial College London, London W2 1PG, UK	MRC Centre for Outbreak Analysis and Modelling, Department of Infectious Disease Epidemiology, Imperial College London, London W2 1PG, UK	MRC Centre for Outbreak Analysis and Modelling, Department of Infectious Disease Epidemiology, Imperial College London, London W2 1PG, UK	MRC Centre for Outbreak Analysis and Modelling, Department of Infectious Disease Epidemiology, Imperial College London, London W2 1PG, UK
Study Person Roles					
Study Person Roles Term Accession Number					
Study Person Roles Term Source REF					
Comment[Study Person ORCID]					
Comment[Funder]					
Comment[FundRef ID]					
Comment[Funder Term Source REF]					
Comment[Grant Identifier]					
