# Supplementary material for: A review of epidemiological parameters from Ebola outbreaks to inform early public health decision-making
Source: Sci Data. 2015 May 26;2:150019. doi: 10.1038/sdata.2015.19 (PMC4443880; doi:10.1038/sdata.2015.19)
Supplement: Supplementary file 1 [file sdata201519-isa1.zip › a_assay_Van_Kerkhove.txt]

Sample Name	Protocol REF	Assay Name	Raw Data File	Comment [Data Repository]	Comment [Data Record Accession]	Comment [Data Record URI]
International Commission 1978	Definition of key parameters recorded	International Commission 1978	10.6084/m9.figshare.1192955	figshare	10.6084/m9.figshare.1192955	http://dx.doi.org/10.6084/m9.figshare.1192955
Camacho et al. 2014	Definition of key parameters recorded	Camacho et al. 2014	10.6084/m9.figshare.1192955	figshare	10.6084/m9.figshare.1192955	http://dx.doi.org/10.6084/m9.figshare.1192955
WHO International Study Team 1978	Definition of key parameters recorded	WHO International Study Team 1978	10.6084/m9.figshare.1192955	figshare	10.6084/m9.figshare.1192955	http://dx.doi.org/10.6084/m9.figshare.1192955
Baron et al. 1983	Definition of key parameters recorded	Baron et al. 1983	10.6084/m9.figshare.1192955	figshare	10.6084/m9.figshare.1192955	http://dx.doi.org/10.6084/m9.figshare.1192955
Dowell et al. 1999	Definition of key parameters recorded	Dowell et al. 1999	10.6084/m9.figshare.1192955	figshare	10.6084/m9.figshare.1192955	http://dx.doi.org/10.6084/m9.figshare.1192955
Bwaka et al. 1999	Definition of key parameters recorded	Bwaka et al. 1999	10.6084/m9.figshare.1192955	figshare	10.6084/m9.figshare.1192955	http://dx.doi.org/10.6084/m9.figshare.1192955
Chowell et al. 2004_EBOV Zaire	Definition of key parameters recorded	Chowell et al. 2004_EBOV Zaire	10.6084/m9.figshare.1192955	figshare	10.6084/m9.figshare.1192955	http://dx.doi.org/10.6084/m9.figshare.1192955
Chowell et al. 2004_EBOV_Sudan	Definition of key parameters recorded	Chowell et al. 2004_EBOV_Sudan	10.6084/m9.figshare.1192955	figshare	10.6084/m9.figshare.1192955	http://dx.doi.org/10.6084/m9.figshare.1192955
Lekone and Finkenstadt 2006	Definition of key parameters recorded	Lekone and Finkenstadt 2006	10.6084/m9.figshare.1192955	figshare	10.6084/m9.figshare.1192955	http://dx.doi.org/10.6084/m9.figshare.1192955
Eichner et al. 2011	Definition of key parameters recorded	Eichner et al. 2011	10.6084/m9.figshare.1192955	figshare	10.6084/m9.figshare.1192955	http://dx.doi.org/10.6084/m9.figshare.1192955
Ndambi et al. 1999	Definition of key parameters recorded	Ndambi et al. 1999	10.6084/m9.figshare.1192955	figshare	10.6084/m9.figshare.1192955	http://dx.doi.org/10.6084/m9.figshare.1192955
Khan et al. 1999	Definition of key parameters recorded	Khan et al. 1999	10.6084/m9.figshare.1192955	figshare	10.6084/m9.figshare.1192955	http://dx.doi.org/10.6084/m9.figshare.1192955
Muyembe and Kipasa 1995	Definition of key parameters recorded	Muyembe and Kipasa 1995	10.6084/m9.figshare.1192955	figshare	10.6084/m9.figshare.1192955	http://dx.doi.org/10.6084/m9.figshare.1192955
Legrand et al. 2007_EBOV Zaire	Definition of key parameters recorded	Legrand et al. 2007_EBOV Zaire	10.6084/m9.figshare.1192955	figshare	10.6084/m9.figshare.1192955	http://dx.doi.org/10.6084/m9.figshare.1192955
Legrand et al. 2007_EBOV Sudan	Definition of key parameters recorded	Legrand et al. 2007_EBOV Sudan	10.6084/m9.figshare.1192955	figshare	10.6084/m9.figshare.1192955	http://dx.doi.org/10.6084/m9.figshare.1192955
Ferrari et al. 2005_EBOV Zaire	Definition of key parameters recorded	Ferrari et al. 2005_EBOV Zaire	10.6084/m9.figshare.1192955	figshare	10.6084/m9.figshare.1192955	http://dx.doi.org/10.6084/m9.figshare.1192955
Ferrari et al. 2005_EBOV Sudan	Definition of key parameters recorded	Ferrari et al. 2005_EBOV Sudan	10.6084/m9.figshare.1192955	figshare	10.6084/m9.figshare.1192955	http://dx.doi.org/10.6084/m9.figshare.1192955
Sadek et al. 1999	Definition of key parameters recorded	Sadek et al. 1999	10.6084/m9.figshare.1192955	figshare	10.6084/m9.figshare.1192955	http://dx.doi.org/10.6084/m9.figshare.1192955
Rowe et al. 1999	Definition of key parameters recorded	Rowe et al. 1999	10.6084/m9.figshare.1192955	figshare	10.6084/m9.figshare.1192955	http://dx.doi.org/10.6084/m9.figshare.1192955
Bertherat et al. 1999	Definition of key parameters recorded	Bertherat et al. 1999	10.6084/m9.figshare.1192955	figshare	10.6084/m9.figshare.1192955	http://dx.doi.org/10.6084/m9.figshare.1192955
Ndanguza et al. 2013	Definition of key parameters recorded	Ndanguza et al. 2013	10.6084/m9.figshare.1192955	figshare	10.6084/m9.figshare.1192955	http://dx.doi.org/10.6084/m9.figshare.1192955
White and Pagano 2008	Definition of key parameters recorded	White and Pagano 2008	10.6084/m9.figshare.1192955	figshare	10.6084/m9.figshare.1192955	http://dx.doi.org/10.6084/m9.figshare.1192955
Georges et al. 1999	Definition of key parameters recorded	Georges et al. 1999	10.6084/m9.figshare.1192955	figshare	10.6084/m9.figshare.1192955	http://dx.doi.org/10.6084/m9.figshare.1192955
Okware et al. 2002	Definition of key parameters recorded	Okware et al. 2002	10.6084/m9.figshare.1192955	figshare	10.6084/m9.figshare.1192955	http://dx.doi.org/10.6084/m9.figshare.1192955
Borchert et al. 2011	Definition of key parameters recorded	Borchert et al. 2011	10.6084/m9.figshare.1192955	figshare	10.6084/m9.figshare.1192955	http://dx.doi.org/10.6084/m9.figshare.1192955
Lamunu et al. 2002	Definition of key parameters recorded	Lamunu et al. 2002	10.6084/m9.figshare.1192955	figshare	10.6084/m9.figshare.1192955	http://dx.doi.org/10.6084/m9.figshare.1192955
Francesconi et al. 2003	Definition of key parameters recorded	Francesconi et al. 2003	10.6084/m9.figshare.1192955	figshare	10.6084/m9.figshare.1192955	http://dx.doi.org/10.6084/m9.figshare.1192955
Nkoghe et al. 2011	Definition of key parameters recorded	Nkoghe et al. 2011	10.6084/m9.figshare.1192955	figshare	10.6084/m9.figshare.1192955	http://dx.doi.org/10.6084/m9.figshare.1192955
MacNeil et al. 2010	Definition of key parameters recorded	MacNeil et al. 2010	10.6084/m9.figshare.1192955	figshare	10.6084/m9.figshare.1192955	http://dx.doi.org/10.6084/m9.figshare.1192955
Wamala et al. 2010	Definition of key parameters recorded	Wamala et al. 2010	10.6084/m9.figshare.1192955	figshare	10.6084/m9.figshare.1192955	http://dx.doi.org/10.6084/m9.figshare.1192955
Roddy et al. 2012	Definition of key parameters recorded	Roddy et al. 2012	10.6084/m9.figshare.1192955	figshare	10.6084/m9.figshare.1192955	http://dx.doi.org/10.6084/m9.figshare.1192955
Althaus 2014	Definition of key parameters recorded	Althaus 2014	10.6084/m9.figshare.1192955	figshare	10.6084/m9.figshare.1192955	http://dx.doi.org/10.6084/m9.figshare.1192955
Gomes et al. 2014	Definition of key parameters recorded	Gomes et al. 2014	10.6084/m9.figshare.1192955	figshare	10.6084/m9.figshare.1192955	http://dx.doi.org/10.6084/m9.figshare.1192955
Fisman et al. 2014	Definition of key parameters recorded	Fisman et al. 2014	10.6084/m9.figshare.1192955	figshare	10.6084/m9.figshare.1192955	http://dx.doi.org/10.6084/m9.figshare.1192955
Nishiura and Chowell 2014	Definition of key parameters recorded	Nishiura and Chowell 2014	10.6084/m9.figshare.1192955	figshare	10.6084/m9.figshare.1192955	http://dx.doi.org/10.6084/m9.figshare.1192955
WHO Ebola Response Team 2014	Definition of key parameters recorded	WHO Ebola Response Team 2014	10.6084/m9.figshare.1192955	figshare	10.6084/m9.figshare.1192955	http://dx.doi.org/10.6084/m9.figshare.1192955
WHO Ebola Response Team 2015	Definition of key parameters recorded	WHO Ebola Response Team 2015	10.6084/m9.figshare.1192955	figshare	10.6084/m9.figshare.1192955	http://dx.doi.org/10.6084/m9.figshare.1192955
Althaus et al. 2015	Definition of key parameters recorded	Althaus et al. 2015	10.6084/m9.figshare.1192955	figshare	10.6084/m9.figshare.1192955	http://dx.doi.org/10.6084/m9.figshare.1192955
Fasina et al. 2014	Definition of key parameters recorded	Fasina et al. 2014	10.6084/m9.figshare.1192955	figshare	10.6084/m9.figshare.1192955	http://dx.doi.org/10.6084/m9.figshare.1192955
Faye et al. 2014	Definition of key parameters recorded	Faye et al. 2014	10.6084/m9.figshare.1192955	figshare	10.6084/m9.figshare.1192955	http://dx.doi.org/10.6084/m9.figshare.1192955
Lewnard et al. 2014	Definition of key parameters recorded	Lewnard et al. 2014	10.6084/m9.figshare.1192955	figshare	10.6084/m9.figshare.1192955	http://dx.doi.org/10.6084/m9.figshare.1192955
Towers et al. 2014	Definition of key parameters recorded	Towers et al. 2014	10.6084/m9.figshare.1192955	figshare	10.6084/m9.figshare.1192955	http://dx.doi.org/10.6084/m9.figshare.1192955
Maganga et al. 2014	Definition of key parameters recorded	Maganga et al. 2014	10.6084/m9.figshare.1192955	figshare	10.6084/m9.figshare.1192955	http://dx.doi.org/10.6084/m9.figshare.1192955
Webb et al. 2015	Definition of key parameters recorded	Webb et al. 2015	10.6084/m9.figshare.1192955	figshare	10.6084/m9.figshare.1192955	http://dx.doi.org/10.6084/m9.figshare.1192955
White et al. 2015	Definition of key parameters recorded	White et al. 2015	10.6084/m9.figshare.1192955	figshare	10.6084/m9.figshare.1192955	http://dx.doi.org/10.6084/m9.figshare.1192955
Yamin et al. 2014	Definition of key parameters recorded	Yamin et al. 2014	10.6084/m9.figshare.1192955	figshare	10.6084/m9.figshare.1192955	http://dx.doi.org/10.6084/m9.figshare.1192955
Rivers et al. 2014	Definition of key parameters recorded	Rivers et al. 2014	10.6084/m9.figshare.1192955	figshare	10.6084/m9.figshare.1192955	http://dx.doi.org/10.6084/m9.figshare.1192955
Colebunders et al. 2007	Definition of key parameters recorded	Colebunders et al. 2007	10.6084/m9.figshare.1192955	figshare	10.6084/m9.figshare.1192955	http://dx.doi.org/10.6084/m9.figshare.1192955
Bausch et al. 2003	Definition of key parameters recorded	Bausch et al. 2003	10.6084/m9.figshare.1192955	figshare	10.6084/m9.figshare.1192955	http://dx.doi.org/10.6084/m9.figshare.1192955
Ajelli and Merler 2012	Definition of key parameters recorded	Ajelli and Merler 2012	10.6084/m9.figshare.1192955	figshare	10.6084/m9.figshare.1192955	http://dx.doi.org/10.6084/m9.figshare.1192955
House 2014	Definition of key parameters recorded	House 2014	10.6084/m9.figshare.1192955	figshare	10.6084/m9.figshare.1192955	http://dx.doi.org/10.6084/m9.figshare.1192955
Khan et al. 2015	Definition of key parameters recorded	Khan et al. 2015	10.6084/m9.figshare.1192955	figshare	10.6084/m9.figshare.1192955	http://dx.doi.org/10.6084/m9.figshare.1192955
